# Supplementary material for: Application of Population Balance Models in Particle-Stabilized Dispersions
Source: Nanomaterials (Basel). 2023 Feb 11;13(4):698. doi: 10.3390/nano13040698 (PMC9964344; doi:10.3390/nano13040698)
Supplement: Supplementary file 1 [file nanomaterials-13-00698-s001.zip]

Archive with 1 entries (1 files):
- nanomaterials-2197507-supplementary.pdf
